# Supplementary material for: Biodiversity-Friendly Management in Olive Groves Supports Pollinator Conservation in a Mediterranean Terraced Landscape
Source: Insects. 2025 Feb 12;16(2):198. doi: 10.3390/insects16020198 (PMC11856615; doi:10.3390/insects16020198)
Supplement: Supplementary file 1 [file insects-16-00198-s001.zip]

Archive with 3 entries (3 files):
- butterflies_2021_2022.csv
- pan_traps_flowers_2021_2022.csv
- Supplementary.pdf
